# Supplementary material for: Promoter Hypomethylation Unleashes HMGA1 to Orchestrate Immune Evasion and Therapy Resistance Across Cancers
Source: Biology (Basel). 2025 Dec 9;14(12):1758. doi: 10.3390/biology14121758 (PMC12730571; doi:10.3390/biology14121758)
Supplement: Supplementary file 1 [file biology-14-01758-s001.zip]

Archive with 3 entries (3 files):
- Figure S9. RAW-WB-results.pdf
- Supplementary data-Manuscript.pdf
- Supplementary Table S2.xlsx
