# Supplementary material for: Promoter Hypomethylation Unleashes HMGA1 to Orchestrate Immune Evasion and Therapy Resistance Across Cancers
Source: Biology (Basel). 2025 Dec 9;14(12):1758. doi: 10.3390/biology14121758 (PMC12730571; doi:10.3390/biology14121758)
Supplement: Supplementary file 1 [file biology-14-01758-s001.zip › Supplementary Table S2.xlsx]

## Sheet: Sheet1
Supplementary Table S2. Immune infiltration analysis (Estimate)
Score	StromalScore	StromalScore	StromalScore	StromalScore	ImmuneScore	ImmuneScore	ImmuneScore	ImmuneScore
Method	pearson_R	pearson_P	spearman_R	spearman_P	pearson_R	pearson_P	spearman_R	spearman_P
TCGA-KIPAN(N=878)	-0.453891	7.74362e-46	-0.470751	1.26291e-49	-0.226122	1.21292e-11	-0.247909	9.19477e-14
TCGA-LUSC(N=491)	-0.42789	2.80877e-23	-0.418016	3.45584e-22	-0.408133	3.92782e-21	-0.390777	2.3152e-19
TCGA-STES(N=569)	-0.37958	6.10765e-21	-0.369411	7.73097e-20	-0.260801	2.66602e-10	-0.271709	4.3561e-11
TCGA-BRCA(N=1077)	-0.23385	7.6335e-15	-0.379981	8.95164e-15	0.146989	1.2688e-06	0.145487	1.63046e-06
TCGA-STAD(N=388)	-0.376519	1.62877e-14	0.28183	1.92078e-13	-0.221482	1.06558e-05	-0.242656	1.31935e-06
TCGA-HNSC(N=517)	-0.309794	5.80741e-13	-0.215103	9.70187e-13	-0.268959	5.11378e-10	-0.311792	4.05058e-13
TCGA-GBMLGG(N=656)	0.233302	1.46919e-09	-0.297868	4.71296e-12	0.279429	3.12455e-13	0.313159	2.15816e-16
TARGET-NB(N=153)	-0.415048	9.58768e-08	-0.444127	8.89627e-09	-0.323205	4.60221e-05	-0.334609	2.36357e-05
TCGA-COADREAD(N=373)	-0.27065	1.10243e-07	-0.349131	1.45747e-06	-0.123739	0.016804	-0.0823934	0.112141
TCGA-ESCA(N=181)	-0.369791	3.00165e-07	-0.218376	2.77832e-06	-0.329343	5.97967e-06	-0.295959	5.22948e-05
TCGA-COAD(N=282)	-0.290513	6.89285e-07	-0.241095	4.91553e-06	-0.137962	0.0204722	-0.0836557	0.161203
TCGA-SKCM(N=452)	-0.222857	1.70812e-06	-0.233251	5.29748e-06	-0.165051	0.000425857	-0.203628	0.000122194
TCGA-SKCM-M(N=351)	-0.241219	4.8591e-06	-0.197045	9.0534e-06	-0.181149	0.000649692	-0.203628	0.000122194
TCGA-LUAD(N=500)	-0.200565	6.19705e-06	-0.243467	3.58536e-05	-0.205201	3.72304e-06	-0.221098	5.93102e-07
TCGA-TGCT(N=132)	-0.347681	4.41249e-05	-0.292114	7.97357e-05	-0.283516	0.000986913	-0.333997	9.08387e-05
TCGA-THCA(N=503)	0.160218	0.000308904	-0.323543	0.000154216	0.226286	2.91117e-07	0.231193	1.57623e-07
TCGA-OV(N=417)	-0.169747	0.000499134	-0.311498	0.000595717	-0.0720268	0.142017	-0.072073	0.141761
TCGA-UCEC(N=178)	-0.22954	0.00205525	0.144819	0.0011129	-0.0957943	0.203381	-0.07616	0.312298
TCGA-LGG(N=504)	0.132043	0.00297791	0.137891	0.00210632	0.209558	2.07802e-06	0.211541	1.65446e-06
TARGET-ALL(N=86)	-0.310301	0.00364169	-0.305948	0.00417318	-0.23258	0.0311662	-0.0411503	0.68591
TCGA-ACC(N=77)	0.315842	0.00513913	-0.138679	0.00455216	0.29847	0.00837388	0.158687	0.168066
TCGA-CESC(N=291)	-0.154525	0.00827776	-0.163762	0.00510285	-0.198429	0.00066336	-0.166115	0.00449339
TCGA-PRAD(N=495)	0.116484	0.00948964	0.121701	0.00510596	0.246824	2.63774e-08	0.22648	3.5348e-07
TCGA-THYM(N=118)	-0.215939	0.018849	0.12405	0.0053365	0.152254	0.0997838	0.164901	0.0743499
TCGA-UCS(N=56)	-0.308571	0.020677	-0.330622	0.0128186	0.0374027	0.784331	-0.0693096	0.611749
TCGA-GBM(N=152)	-0.186094	0.0217062	-0.200832	0.0131045	-0.0714265	0.381872	-0.149142	0.0666784
TCGA-LAML(N=214)	-0.142459	0.0373041	-0.154169	0.0399097	-0.019296	0.819703	-0.0433055	0.608844
TCGA-READ(N=91)	-0.19889	0.0587588	0.127184	0.0412249	-0.0848888	0.423689	-0.0910495	0.390707
TCGA-LIHC(N=363)	-0.0972943	0.0640678	-0.0982019	0.0616138	0.111846	0.0331483	0.0781054	0.137479
TCGA-KICH(N=65)	0.215607	0.0845446	-0.19277	0.0671461	0.231593	0.0634164	0.225262	0.0712079
TCGA-SARC(N=258)	0.0953723	0.126524	-0.110353	0.107445	0.363213	1.82887e-09	0.417074	2.79441e-12
TCGA-KIRP(N=285)	0.088434	0.13641	0.0952278	0.108667	0.0603717	0.309801	0.0379007	0.52396
TCGA-SKCM-P(N=101)	-0.147769	0.140297	-0.159569	0.110954	-0.104191	0.299783	-0.109202	0.27701
TCGA-PAAD(N=177)	-0.0966487	0.200645	0.168531	0.179595	-0.079995	0.289864	-0.27787	0.000180646
TARGET-LAML(N=142)	-0.0596905	0.480414	0.117753	0.307761	-0.0613125	0.372119	-0.0539105	0.432691
TCGA-BLCA(N=405)	-0.0348726	0.484026	-0.112342	0.324268	0.130762	0.00842069	0.124657	0.0120488
TCGA-UVM(N=79)	-0.074408	0.514585	-0.0433113	0.384663	-0.230043	0.041398	-0.185954	0.100839
TARGET-WT(N=80)	-0.049188	0.664805	0.0794606	0.469749	-0.0890012	0.432405	-0.0713084	0.529634
TARGET-ALL-R(N=99)	-0.0416598	0.682229	-0.0608792	0.4717	0.0253211	0.803529	-0.201585	0.0627127
TCGA-KIRC(N=528)	-0.0148253	0.733953	-0.0808511	0.593242	0.26012	1.29767e-09	0.371483	1.01109e-18
TCGA-DLBC(N=46)	-0.0413261	0.785092	-0.0893179	0.604436	-0.240247	0.107782	-0.274376	0.0649964
TCGA-MESO(N=85)	0.0262858	0.811264	-0.0352682	0.641192	0.157567	0.149811	0.174516	0.110172
TCGA-PCPG(N=177)	-0.014654	0.846499	-0.00922696	0.927776	-0.0532832	0.481206	-0.0572726	0.448938
TCGA-CHOL(N=36)	-0.0248407	0.885654	-0.000679798	0.995225	0.141021	0.412001	0.0187902	0.913383
